# Supplementary material for: Single-cell RNA-Seq analysis reveals dynamic trajectories during mouse liver development
Source: BMC Genomics. 2017 Dec 4;18:946. doi: 10.1186/s12864-017-4342-x (PMC5715535; doi:10.1186/s12864-017-4342-x)
Supplement: Supplementary file 2 — Statistics of RNA sequencing reads of single cells. (XLSX 38 kb) [file 12864_2017_4342_MOESM2_ESM.xlsx]

## Sheet: Sheet1
Table S1 Statistics of RNA sequencing reads of single cells
Cell ID	Total Reads	Aligned Reads	Mapping Rate	Numbers of genes Detected (FPKM>1)
E11.5_C01	2766000	2145047	0.775505	7270
E11.5_C03	3412694	2617637	0.76703	5416
E11.5_C05	3676128	2808595	0.764009	6155
E11.5_C06	2579311	1926391	0.746863	6853
E11.5_C07	4734404	3709716	0.783566	6737
E11.5_C09	3431097	2602670	0.758553	3609
E11.5_C11	3918671	2901526	0.740436	6515
E11.5_C12	3311480	2483239	0.749888	6463
E11.5_C14	3027889	2279271	0.752759	3528
E11.5_C15	3378424	2606816	0.771607	5871
E11.5_C21	3589558	2256588	0.628653	4372
E11.5_C22	4659400	3605563	0.773826	6852
E11.5_C24	3082220	2336242	0.757974	6640
E11.5_C25	4329531	3028731	0.699552	4626
E11.5_C27	4111686	3101094	0.754215	4194
E11.5_C28	3488320	2634302	0.755178	6416
E11.5_C29	3333173	2493450	0.748071	6363
E11.5_C31	3263668	2472044	0.757443	4566
E11.5_C32	3518800	2713128	0.771038	6799
E11.5_C33	3495240	2673990	0.765038	4356
E11.5_C35	2809114	2127766	0.757451	6886
E11.5_C36	3500625	2677365	0.764825	6050
E11.5_C37	3986184	2909696	0.729945	4930
E11.5_C38	4200331	3215370	0.765504	5665
E11.5_C39	4101879	3211417	0.782914	6990
E11.5_C40	3011644	2239804	0.743715	5438
E11.5_C42	3630193	2659882	0.732711	6474
E11.5_C44	3657891	2783489	0.760955	6106
E11.5_C45	3067919	2374418	0.773951	6572
E11.5_C46	2566600	1883424	0.733821	6036
E11.5_C49	3063143	1833010	0.598408	2206
E11.5_C50	4480397	3586523	0.800492	6324
E11.5_C51	3573854	2699622	0.755381	3886
E11.5_C52	4226001	3246103	0.768126	5441
E11.5_C54	3918597	2980720	0.76066	6325
E11.5_C55	4979657	3918406	0.786883	6238
E11.5_C56	4415332	3461414	0.783953	6765
E11.5_C58	5399033	4281340	0.792983	6966
E11.5_C59	3654017	2837097	0.776432	4855
E11.5_C61	3796089	2851535	0.751177	3900
E11.5_C62	4720130	3541847	0.750371	3877
E11.5_C63	3862916	2979904	0.771413	5589
E11.5_C64	4314659	3374734	0.782155	6561
E11.5_C66	4803780	3465934	0.721501	3383
E11.5_C67	3165745	2261169	0.714261	5000
E11.5_C68	4782812	3732017	0.780298	5586
E11.5_C69	4238062	3214895	0.758577	5329
E11.5_C70	4196006	3266050	0.778371	6651
E11.5_C72	4215013	3243600	0.769535	6829
E11.5_C73	3943353	3051686	0.773881	6169
E11.5_C74	3645397	2753757	0.755407	6661
E11.5_C75	2567921	1839415	0.716305	4146
E11.5_C76	3887151	2870961	0.738577	4089
E11.5_C77	3994877	3056473	0.765098	4348
E11.5_C78	3368539	2281973	0.677437	3743
E11.5_C80	4497472	3490878	0.776187	6271
E11.5_C81	3250718	2409970	0.741365	4034
E11.5_C82	4152946	3200594	0.77068	6674
E11.5_C83	3241574	2377795	0.733531	3787
E11.5_C85	4365039	3416158	0.782618	7182
E11.5_C86	4614391	3559258	0.771339	5441
E11.5_C87	3649229	2791471	0.764948	6635
E11.5_C89	3842248	2898911	0.754483	5595
E11.5_C90	4039290	3034321	0.751202	5173
E11.5_C91	2176891	1609567	0.739388	7575
E11.5_C92	2745886	2044522	0.744576	5054
E11.5_C93	2118923	1549577	0.731304	5276
E11.5_C94	2789334	2023088	0.725294	4915
E11.5_C95	3910172	3010828	0.769999	5298
E11.5_C96	3471441	2623329	0.755689	5080
E12.5_2_C13	2191751	1656108	0.75561	5375
E12.5_2_C14	1674137	1177202	0.703169	6440
E12.5_2_C15	2229717	1568038	0.703245	5312
E12.5_2_C21	2219546	1743369	0.785462	4089
E12.5_2_C28	1824523	1390043	0.761867	6545
E12.5_2_C30	1984759	1552109	0.782014	3856
E12.5_2_C33	3040771	1283159	0.421985	2571
E12.5_2_C42	1307114	721599	0.552055	3983
E12.5_2_C53	1396284	1096058	0.784982	6166
E12.5_2_C54	1695444	1311644	0.773629	3787
E12.5_2_C56	1749482	1363587	0.779423	5710
E12.5_2_C59	1603976	1188034	0.740681	6025
E12.5_2_C60	1848136	1418153	0.767342	5303
E12.5_2_C62	1532197	1164699	0.76015	4847
E12.5_2_C80	1706548	1305171	0.764802	4707
E12.5_2_C81	1772156	1383268	0.780557	5821
E12.5_2_C84	2434188	1223291	0.502546	3390
E12.5_C01	4256020	3383445	0.794979	6908
E12.5_C02	4470641	3650299	0.816505	6195
E12.5_C03	3818651	2855291	0.747722	6420
E12.5_C04	4778410	3787113	0.792547	6901
E12.5_C05	3865428	3082034	0.797333	7017
E12.5_C07	4249928	3401688	0.800411	6903
E12.5_C08	3594116	2148619	0.597816	2259
E12.5_C09	4640830	3680534	0.793077	6854
E12.5_C10	3278171	2509763	0.765599	6424
E12.5_C11	2627700	2027138	0.77145	5961
E12.5_C12	4124701	3298918	0.799796	5775
E12.5_C14	3938581	3208736	0.814693	6184
E12.5_C15	3167582	2380291	0.751454	3873
E12.5_C16	3832252	2951168	0.770087	6440
E12.5_C17	3137327	2441110	0.778086	6310
E12.5_C18	2654246	2091416	0.787951	7513
E12.5_C19	4844464	3786473	0.781608	6065
E12.5_C20	4243699	3383464	0.797291	6851
E12.5_C21	4649448	3743791	0.805212	6932
E12.5_C22	4873624	3853441	0.790673	6929
E12.5_C23	3672218	2885367	0.785729	6880
E12.5_C24	3447510	2676088	0.776238	6489
E12.5_C25	4878316	3882716	0.795913	6320
E12.5_C26	3671064	2935749	0.7997	6825
E12.5_C27	4062038	3174024	0.781387	6178
E12.5_C28	3281696	2602481	0.793029	7580
E12.5_C29	3692297	2842914	0.769958	5616
E12.5_C30	4379033	3508138	0.801122	6574
E12.5_C32	4251285	3414372	0.803139	6576
E12.5_C33	3282980	2563120	0.78073	6732
E12.5_C34	3676852	2918773	0.793824	5295
E12.5_C36	3399761	2656779	0.781461	5041
E12.5_C37	3463498	2617204	0.755653	6273
E12.5_C38	2895859	1917430	0.662128	2036
E12.5_C39	3362617	2627236	0.781307	6803
E12.5_C40	3696056	2746432	0.743071	4650
E12.5_C41	2937163	2307407	0.78559	5700
E12.5_C42	3319817	2372012	0.714501	5238
E12.5_C43	1941465	1506539	0.775981	6495
E12.5_C46	2653907	2034259	0.766515	5770
E12.5_C47	2934289	2359562	0.804134	7244
E12.5_C48	3116274	2397703	0.769413	6831
E12.5_C50	4439573	3326129	0.7492	6364
E12.5_C51	4171266	3293100	0.789473	6658
E12.5_C52	4371495	3443382	0.78769	6175
E12.5_C54	4777508	3884046	0.812986	6529
E12.5_C56	4189784	3395082	0.810324	5627
E12.5_C57	4250937	3377827	0.794608	6801
E12.5_C58	4252630	3173648	0.746279	5364
E12.5_C59	5084325	4052978	0.797152	3873
E12.5_C60	5062224	4049659	0.799976	7447
E12.5_C61	2859450	2048333	0.716338	4655
E12.5_C62	3941852	2964003	0.751932	5977
E12.5_C63	3600577	2651974	0.736541	5353
E12.5_C65	4450874	3519054	0.790643	5696
E12.5_C66	5262642	4078862	0.77506	5978
E12.5_C68	4303044	3211660	0.746369	5099
E12.5_C69	4150976	3200396	0.770998	6380
E12.5_C70	4142859	3137373	0.757297	6450
E12.5_C71	5171710	4127487	0.798089	6989
E12.5_C72	5631687	4325246	0.76802	6218
E12.5_C74	4046156	3289714	0.813047	5590
E12.5_C75	2510501	1800310	0.717112	5439
E12.5_C76	4012000	3140132	0.782685	5044
E12.5_C78	3346317	2559533	0.764881	6336
E12.5_C79	3927881	2560364	0.651844	4121
E12.5_C80	4599652	3717593	0.808234	5896
E12.5_C81	2905642	2232403	0.768299	6070
E12.5_C82	4820578	3824621	0.793395	6485
E12.5_C83	3341424	2609003	0.780806	2758
E12.5_C84	4052796	3113287	0.768183	5808
E12.5_C85	3504814	2768591	0.789939	4852
E12.5_C86	3266705	2545839	0.779329	5345
E12.5_C87	3016126	2345082	0.777515	6559
E12.5_C88	4486056	3513042	0.783103	6013
E12.5_C89	4661520	3458779	0.741985	6289
E12.5_C90	3548167	2780122	0.783538	5850
E12.5_C91	3277782	2377073	0.725208	5487
E12.5_C92	3629349	2852809	0.786039	6714
E12.5_C93	2281043	1800025	0.789124	6947
E12.5_C94	3551055	2838218	0.799261	5139
E12.5_C95	3257961	2474339	0.759475	5468
E12.5_C96	2830931	2121317	0.749335	6331
E13.5_C01	3549509	2798945	0.788544	6854
E13.5_C02	3983927	3123273	0.783968	7611
E13.5_C03	3831659	2789003	0.727884	4513
E13.5_C04	4383774	3274955	0.747063	5929
E13.5_C05	4149689	3255502	0.784517	6172
E13.5_C06	5025301	3997946	0.795563	7044
E13.5_C07	5008959	2979672	0.594869	3518
E13.5_C10	4518902	3546382	0.784788	7101
E13.5_C11	2730298	2011235	0.736636	6474
E13.5_C12	2856186	2173382	0.760939	6571
E13.5_C13	4170050	3283074	0.787298	7389
E13.5_C14	3419173	2677326	0.783033	7745
E13.5_C16	4771556	3429474	0.718733	2163
E13.5_C17	3685547	2926127	0.793946	6031
E13.5_C19	3539182	2746472	0.776019	7216
E13.5_C20	4817600	3695751	0.767135	5938
E13.5_C21	4177727	3304623	0.79101	7126
E13.5_C23	4434006	3441249	0.776104	5661
E13.5_C24	2580062	1823057	0.706594	5510
E13.5_C25	4668909	3654227	0.782673	6303
E13.5_C26	4099707	3244837	0.79148	7088
E13.5_C27	4610372	3637483	0.788978	6360
E13.5_C29	4385909	3477881	0.792967	6662
E13.5_C30	4030911	3127540	0.775889	6762
E13.5_C31	4135163	3244387	0.784585	4906
E13.5_C32	3655531	2853667	0.780644	5983
E13.5_C33	3921306	2638246	0.672798	4647
E13.5_C35	3460640	2685238	0.775937	7112
E13.5_C36	3364159	2498866	0.742791	6072
E13.5_C38	4662765	3673988	0.787942	6306
E13.5_C40	4040024	2958717	0.732351	4975
E13.5_C42	4647563	3128312	0.673108	3275
E13.5_C44	4095556	3142942	0.767403	6669
E13.5_C45	4410079	3159872	0.716511	5862
E13.5_C46	4627943	3619659	0.782131	7423
E13.5_C47	3348778	2602392	0.777117	6597
E13.5_C49	3991444	3082794	0.772351	4929
E13.5_C50	4661688	3727851	0.799678	6540
E13.5_C51	1168991	839428	0.718079	7207
E13.5_C53	5275703	4206112	0.797261	6310
E13.5_C54	4985298	3585330	0.719181	5839
E13.5_C55	4248569	3312504	0.779675	5718
E13.5_C56	4633447	3441515	0.742755	5583
E13.5_C57	3978051	3066430	0.770837	5189
E13.5_C58	3772980	2960970	0.784783	7040
E13.5_C61	4061047	3100686	0.763519	6360
E13.5_C63	4611473	3587821	0.778021	6640
E13.5_C64	4161251	3118041	0.749304	5911
E13.5_C65	4422729	3439415	0.777668	7148
E13.5_C66	4439017	3536752	0.796742	4034
E13.5_C67	3655289	2791685	0.763739	5738
E13.5_C68	4327724	2891362	0.668102	5143
E13.5_C69	4393307	3352910	0.763186	6410
E13.5_C70	5428656	4181730	0.770307	6208
E13.5_C76	4126140	3214683	0.779102	6992
E13.5_C77	4965380	3662517	0.737611	6094
E13.5_C79	4722760	3697917	0.782999	5494
E13.5_C80	3570358	2753820	0.771301	7330
E13.5_C81	4066846	3228289	0.793807	5879
E13.5_C82	4483941	3452466	0.769962	5555
E13.5_C83	4085888	3238452	0.792594	5849
E13.5_C84	4222002	3043166	0.720787	5975
E13.5_C86	4422370	3000095	0.678391	4554
E13.5_C87	3820057	2930987	0.767263	6031
E13.5_C88	4194107	3112333	0.742073	5420
E13.5_C89	4431802	3362470	0.758714	6490
E13.5_C90	4279192	3260888	0.762034	6313
E13.5_C91	3730360	2920277	0.782841	6715
E13.5_C92	4035880	2969133	0.735684	5629
E13.5_C94	4112340	3202243	0.778691	5817
E13.5_C95	4522910	2487828	0.55005	2645
E14.5_2_C19	2426724	1852823	0.763508	6765
E14.5_2_C23	1959762	1514055	0.772571	4280
E14.5_2_C25	1310681	958663	0.731424	7407
E14.5_2_C27	2040141	1499279	0.73489	6279
E14.5_2_C30	1942389	1485686	0.764876	7114
E14.5_2_C31	771639	503388	0.652362	7662
E14.5_2_C33	1438867	1096383	0.761977	4360
E14.5_2_C36	1450187	1062448	0.732628	6660
E14.5_2_C39	1454431	966891	0.66479	5707
E14.5_2_C40	1645654	1149873	0.698733	5352
E14.5_2_C46	468242	299002	0.638563	7312
E14.5_2_C55	1203149	904663	0.751913	6382
E14.5_2_C56	1614279	1246706	0.772299	4750
E14.5_2_C59	2179195	1690596	0.775789	6626
E14.5_2_C60	1539863	1104309	0.717148	4884
E14.5_2_C61	1451568	1046302	0.720808	6034
E14.5_2_C62	1995737	1496694	0.749946	5285
E14.5_2_C63	1505006	1119338	0.743743	6696
E14.5_2_C74	623329	442866	0.710485	7116
E14.5_2_C75	1359807	987768	0.726403	5891
E14.5_2_C77	2011143	1540162	0.765814	4481
E14.5_2_C88	2074628	1562964	0.753371	6886
E14.5_2_C95	2047662	1544348	0.754201	6701
E14.5_2_C96	2773811	1957545	0.705724	3806
E14.5_C01	2921269	1702692	0.58286	6696
E14.5_C02	1737803	972743	0.559754	8743
E14.5_C03	3688486	2148637	0.582525	6350
E14.5_C04	4646808	2859755	0.615424	5993
E14.5_C05	3239084	1865357	0.57589	6755
E14.5_C07	3532580	2026556	0.573676	6172
E14.5_C08	4219597	2562503	0.607286	3462
E14.5_C09	2505735	1383070	0.551962	5816
E14.5_C10	3435410	2115981	0.615933	6583
E14.5_C12	3593742	2250938	0.626349	7113
E14.5_C13	4067460	2350134	0.577789	6970
E14.5_C14	2326974	1300796	0.559008	7508
E14.5_C15	1221537	559133	0.457729	7398
E14.5_C16	2560505	1458769	0.569719	7592
E14.5_C17	4516260	2676821	0.592707	7170
E14.5_C18	3765444	2235315	0.593639	6807
E14.5_C19	4238165	2521689	0.594995	6570
E14.5_C20	3062294	1826428	0.596425	6958
E14.5_C21	2045938	1174917	0.574268	7187
E14.5_C22	3728184	2263508	0.607134	6495
E14.5_C23	3702958	2225014	0.600875	7336
E14.5_C25	3939640	2354910	0.597748	6107
E14.5_C26	4519299	2750528	0.608618	5632
E14.5_C27	1587876	852680	0.536994	8042
E14.5_C29	4204712	2495841	0.593582	6764
E14.5_C30	3602257	2159554	0.5995	6355
E14.5_C31	2285081	1320983	0.57809	7179
E14.5_C32	2860110	1725453	0.603282	7142
E14.5_C34	5215755	3178055	0.609318	6146
E14.5_C35	3677273	2189595	0.59544	6827
E14.5_C36	3289521	1621463	0.492918	4355
E14.5_C37	3435869	1796484	0.522862	5195
E14.5_C38	2771380	1605747	0.579403	6801
E14.5_C39	3275180	1852112	0.565499	7298
E14.5_C40	2652861	1583126	0.596762	6891
E14.5_C41	2337254	1309607	0.560319	7186
E14.5_C42	2701058	1559837	0.577491	7576
E14.5_C45	2354942	1252868	0.532016	5723
E14.5_C46	4512844	2704944	0.599388	4888
E14.5_C49	2239214	1265930	0.565346	7359
E14.5_C50	3081683	1659327	0.538448	6653
E14.5_C51	5155182	3120473	0.605308	7118
E14.5_C52	5149342	3068580	0.595917	5527
E14.5_C53	3906385	2302583	0.589441	6429
E14.5_C54	4344175	2574578	0.592651	7107
E14.5_C57	4081919	2395539	0.586866	6980
E14.5_C59	4167555	2550124	0.611899	6748
E14.5_C60	3978139	2375941	0.597249	6764
E14.5_C62	3550881	2070586	0.583119	6545
E14.5_C63	5073247	2999138	0.591167	2724
E14.5_C65	3559347	2030491	0.570467	6128
E14.5_C66	5139473	2960919	0.576113	6413
E14.5_C67	3241061	1929889	0.59545	6777
E14.5_C68	4208560	2499808	0.593982	7203
E14.5_C70	3208396	1751582	0.545937	7088
E14.5_C71	2166364	1223347	0.564701	7196
E14.5_C72	4850096	2666027	0.549685	5532
E14.5_C73	3676204	2261391	0.615143	6768
E14.5_C74	1451302	666184	0.459025	6386
E14.5_C75	4359562	2607253	0.598054	6383
E14.5_C76	3920174	2348496	0.59908	7579
E14.5_C77	2510389	1512228	0.602388	7527
E14.5_C78	3034830	1760030	0.579944	6433
E14.5_C79	4781131	2927117	0.612223	6277
E14.5_C80	4538409	2762604	0.608716	6286
E14.5_C83	2643418	1529430	0.57858	6876
E14.5_C84	5119243	2941489	0.574595	5593
E14.5_C86	3374271	1867017	0.55331	6368
E14.5_C87	2963675	1715242	0.578755	6532
E14.5_C88	5597181	3242584	0.579324	5963
E14.5_C89	3390758	1956842	0.57711	7264
E14.5_C91	4543991	2746954	0.604525	5849
E14.5_C92	2333523	1345441	0.576571	6823
E14.5_C95	3096178	1741862	0.562585	6718
E14.5_C96	2427141	1339446	0.551862	6681
E16.5_2_C03	1744385	1352234	0.775192	4210
E16.5_2_C06	1681670	1224203	0.727969	6024
E16.5_2_C09	2120415	1627275	0.767432	4061
E16.5_2_C12	2138533	1661483	0.776927	5646
E16.5_2_C15	1729710	1359317	0.785864	5676
E16.5_2_C16	1840282	1407965	0.765081	7027
E16.5_2_C17	2253742	1737107	0.770766	4509
E16.5_2_C19	2068775	1662720	0.803722	4769
E16.5_2_C33	1753427	1338853	0.763564	6136
E16.5_2_C41	2205540	1745998	0.791642	6829
E16.5_2_C43	1659242	1258399	0.758418	5225
E16.5_2_C47	1285540	380544	0.296019	2710
E16.5_2_C54	1594812	1184830	0.742928	6107
E16.5_2_C55	2017533	1576059	0.781181	4563
E16.5_2_C63	1648030	1182087	0.717273	3404
E16.5_2_C65	1648446	1248608	0.757445	4817
E16.5_2_C67	1752535	1340988	0.76517	3079
E16.5_2_C69	2020247	1523794	0.754261	4906
E16.5_2_C71	2156412	1705669	0.790975	4669
E16.5_2_C73	1481347	1036657	0.699807	3230
E16.5_2_C85	1952931	1508064	0.772205	3507
E16.5_2_C89	2274698	1776712	0.781076	2969
E16.5_C01	5655686	3726959	0.658976	2968
E16.5_C02	1269	704	0.554768	417
E16.5_C03	810	296	0.365432	200
E16.5_C06	3912539	2984817	0.762885	6172
E16.5_C07	8566401	6364981	0.743017	5783
E16.5_C08	3057399	2273553	0.743623	3982
E16.5_C09	1541384	1130802	0.733628	5685
E16.5_C14	6402250	4588790	0.716746	5241
E16.5_C15	6533587	4657572	0.712866	5418
E16.5_C16	4174319	2861944	0.685607	3958
E16.5_C17	3518687	2770149	0.787268	6274
E16.5_C18	2680176	1621619	0.605042	3992
E16.5_C20	6608485	4978829	0.753399	3832
E16.5_C21	7702436	5424171	0.704215	4330
E16.5_C24	4584244	3264086	0.712023	3345
E16.5_C25	7061969	4955555	0.701724	5245
E16.5_C26	7390240	5427526	0.734418	6255
E16.5_C27	6489694	4547106	0.700666	6207
E16.5_C28	2124451	1445340	0.680336	4029
E16.5_C30	3256729	2479327	0.761294	4716
E16.5_C31	6870506	5059457	0.736402	6845
E16.5_C32	4882505	3136774	0.642452	2668
E16.5_C34	1905313	1317102	0.691279	5667
E16.5_C36	4583597	3593070	0.783897	5776
E16.5_C37	7798979	5752787	0.737633	6286
E16.5_C38	5330394	3753375	0.704146	5888
E16.5_C39	6298581	4524795	0.718383	6396
E16.5_C40	3346246	2580309	0.771106	6196
E16.5_C41	5280710	4100412	0.776489	4550
E16.5_C43	5314375	3644338	0.685751	3097
E16.5_C44	3410621	1208924	0.354459	588
E16.5_C45	7064263	5143538	0.728107	5510
E16.5_C47	4180246	3261430	0.7802	5646
E16.5_C49	7800764	5722541	0.733587	5250
E16.5_C50	5593545	3547877	0.634281	4811
E16.5_C52	4318291	3331721	0.771537	5878
E16.5_C59	5433493	3311081	0.609384	2021
E16.5_C60	5356233	4110331	0.767392	3882
E16.5_C61	5228337	3525742	0.674352	3078
E16.5_C62	6519542	4819766	0.73928	3986
E16.5_C65	5117850	4069622	0.795182	7638
E16.5_C67	4423383	3198598	0.723111	4810
E16.5_C68	3667226	2508978	0.684162	5162
E16.5_C70	4476229	3469557	0.775107	5972
E16.5_C71	3702786	2662391	0.719024	4639
E16.5_C75	5144837	3735971	0.726159	5915
E16.5_C77	5642645	4073549	0.721922	4883
E16.5_C79	3638962	2720186	0.747517	5331
E16.5_C80	5857401	4329698	0.739184	6030
E16.5_C82	5370312	4200335	0.78214	4519
E16.5_C84	5083377	3940442	0.775162	3278
E16.5_C86	5227465	3634625	0.695294	2499
E16.5_C91	3603010	2311983	0.641681	4926
E16.5_C93	7201256	5362288	0.744632	6572
E16.5_C95	4309176	3275753	0.760181	5776
E16.5_C96	3586433	2665233	0.743143	5756
E18.5_2_C02	1841128	1374245	0.746415	3281
E18.5_2_C16	913738	674683	0.738377	6468
E18.5_2_C23	1801651	1391782	0.772504	5425
E18.5_2_C26	1898304	1489056	0.784414	5172
E18.5_2_C27	1804948	1239005	0.686449	5569
E18.5_2_C28	2332217	1662819	0.712978	5061
E18.5_2_C30	1418871	744857	0.524965	1445
E18.5_2_C31	2203629	1641265	0.744801	3650
E18.5_2_C34	1985470	1525633	0.768399	4677
E18.5_2_C35	1385718	796044	0.574463	3481
E18.5_2_C55	1749913	1330487	0.760316	6459
E18.5_2_C59	2320209	1785630	0.769599	6682
E18.5_2_C67	1872525	1385677	0.740005	3092
E18.5_2_C68	1681958	1272421	0.756512	3503
E18.5_2_C71	1969592	1376173	0.69871	1462
E18.5_2_C78	2064411	1569171	0.760106	2637
E18.5_2_C82	2503404	1852418	0.73996	1438
E18.5_2_C84	1948820	1386420	0.711415	566
E18.5_2_C87	1603051	1027463	0.640942	1072
E18.5_C06	4997725	3830612	0.766471	7129
E18.5_C08	5165680	3892320	0.753496	4285
E18.5_C12	7540536	5834332	0.773729	3736
E18.5_C17	7078606	5471452	0.772956	5226
E18.5_C20	4989836	3892908	0.780168	6260
E18.5_C21	3604821	2797110	0.775936	5403
E18.5_C23	1301906	951428	0.730796	5919
E18.5_C24	7766056	6162986	0.79358	5455
E18.5_C25	5348832	4241920	0.793055	6251
E18.5_C26	4592091	3544858	0.771949	2769
E18.5_C29	3464355	2613148	0.754296	3965
E18.5_C39	6091211	4819832	0.791276	5031
E18.5_C43	6825820	5443294	0.797456	4962
E18.5_C44	3732934	2766862	0.741203	2911
E18.5_C46	5348151	4090938	0.764926	3750
E18.5_C51	4225298	3037585	0.718904	5341
E18.5_C53	3669304	2904283	0.791508	6042
E18.5_C54	2934005	2197827	0.749088	5657
E18.5_C58	2838169	2244565	0.79085	6500
E18.5_C60	4136124	3247441	0.785141	5525
E18.5_C63	2169715	876706	0.404065	1467
E18.5_C65	3625293	2141505	0.590712	2690
E18.5_C67	4829979	3733705	0.773027	5819
E18.5_C68	4371430	3408734	0.779775	3258
E18.5_C69	4476612	3444843	0.76952	6497
E18.5_C70	4281386	3173957	0.741339	4289
E18.5_C72	5500578	4124681	0.749863	6707
E18.5_C73	5228760	3998725	0.764756	3787
E18.5_C74	6330670	4708829	0.743812	6769
E18.5_C75	4558222	3355354	0.73611	4564
E18.5_C76	4936454	3817166	0.773261	4160
E18.5_C79	4338776	3322235	0.765708	4948
E18.5_C83	3204373	1383341	0.431704	1159
E18.5_C84	2387085	1743721	0.730481	4819
E18.5_C85	5498574	4276664	0.777777	5666
E18.5_C90	3066299	2376558	0.775057	4468
E18.5_C91	3785175	2580341	0.681697	4435
E18.5_C92	4457316	3422272	0.767788	4076
E18.5_C95	3914297	2575159	0.657885	3365
P2.5_2_C17	2234358	1669518	0.747203	5566
P2.5_2_C20	1698349	1291069	0.760191	3968
P2.5_2_C28	2339960	950249	0.406096	462
P2.5_2_C32	1265576	923538	0.729737	3698
P2.5_2_C35	1732917	1327143	0.765843	5357
P2.5_2_C40	2660915	2067950	0.777157	4869
P2.5_2_C45	2474196	1691569	0.683684	3702
P2.5_2_C51	1876956	1440306	0.767363	6181
P2.5_2_C52	2115697	1613753	0.762752	4007
P2.5_2_C54	1867328	1425325	0.763297	5790
P2.5_C02	6161087	3536146	0.573948	4123
P2.5_C03	8287703	4614089	0.556739	2267
P2.5_C05	6258169	3614468	0.57756	3146
P2.5_C10	6614081	3759999	0.568484	3552
P2.5_C24	4880071	2823763	0.578632	6280
P2.5_C28	7858349	4330871	0.551117	3264
P2.5_C32	7415620	4480462	0.604193	3790
P2.5_C36	7021516	4147777	0.590724	2687
P2.5_C38	7528961	4197736	0.557545	2658
P2.5_C40	4918247	2686091	0.546148	2985
P2.5_C44	5302593	2907127	0.548246	6208
P2.5_C46	4468139	2398771	0.536861	5726
P2.5_C52	5495615	3233007	0.588288	4923
P2.5_C55	6091950	3438753	0.564475	2860
P2.5_C64	8103244	4841363	0.59746	2820
P2.5_C73	5874004	3416813	0.581684	3191
P2.5_C74	7587305	4467446	0.588805	1737
P2.5_C77	7720644	4394176	0.569146	2861
P2.5_C79	8013064	4961225	0.619142	1892
P2.5_C81	6650949	3798827	0.571171	1793
P2.5_C83	6829136	3993425	0.584763	2772
P3.25_EpCAM_C01	3245036	1977128	0.609278	1615
P3.25_EpCAM_C04	1978620	491368	0.248339	1571
P3.25_EpCAM_C05	4959291	3661987	0.738409	2570
P3.25_EpCAM_C06	5117887	3661054	0.715345	2300
P3.25_EpCAM_C07	3403069	2259655	0.664005	1494
P3.25_EpCAM_C09	3791751	2471561	0.651826	1461
P3.25_EpCAM_C11	3244366	2384309	0.734908	2176
P3.25_EpCAM_C12	5394987	3720793	0.689676	1782
P3.25_EpCAM_C13	3552602	2341754	0.659166	1716
P3.25_EpCAM_C14	3470329	2351192	0.677513	3306
P3.25_EpCAM_C16	4719577	3299566	0.699123	2132
P3.25_EpCAM_C17	4968558	3594078	0.723364	2720
P3.25_EpCAM_C18	5075889	3620206	0.713216	2620
P3.25_EpCAM_C19	2872529	1720109	0.598813	1010
P3.25_EpCAM_C20	4228674	3090594	0.730866	2766
P3.25_EpCAM_C22	4943866	3694676	0.747325	2885
P3.25_EpCAM_C23	2769717	1390854	0.502165	1719
P3.25_EpCAM_C24	5018710	3638757	0.725038	1941
P3.25_EpCAM_C25	4461011	3209991	0.719566	2436
P3.25_EpCAM_C26	4726823	3252521	0.688099	2280
P3.25_EpCAM_C27	2895180	1654891	0.571602	1553
P3.25_EpCAM_C29	4105503	2752108	0.670346	2565
P3.25_EpCAM_C30	4579344	3209561	0.700878	2088
P3.25_EpCAM_C31	4346682	3027426	0.696491	1965
P3.25_EpCAM_C32	4761425	3304602	0.694036	2107
P3.25_EpCAM_C33	932667	37690	0.040411	739
P3.25_EpCAM_C35	2342195	1087869	0.464466	1300
P3.25_EpCAM_C36	3602605	2144231	0.595189	1595
P3.25_EpCAM_C39	4240594	2927803	0.690423	2505
P3.25_EpCAM_C42	5101844	3563711	0.698514	2008
P3.25_EpCAM_C43	4548509	3100895	0.681739	2197
P3.25_EpCAM_C44	1972046	305860	0.155098	407
P3.25_EpCAM_C46	4782332	3566068	0.745676	2477
P3.25_EpCAM_C47	3552577	2538213	0.714471	1758
P3.25_EpCAM_C49	3679532	2299156	0.62485	2768
P3.25_EpCAM_C50	5302457	3609530	0.680728	2418
P3.25_EpCAM_C51	5309736	3802278	0.716095	1917
P3.25_EpCAM_C55	5126801	3780540	0.737407	2000
P3.25_EpCAM_C56	3961978	2857583	0.721252	2595
P3.25_EpCAM_C57	4947261	3372807	0.681752	1955
P3.25_EpCAM_C61	3638980	2340078	0.643059	1327
P3.25_EpCAM_C63	4625611	3395232	0.734007	2336
P3.25_EpCAM_C67	3838047	2578993	0.671955	1502
P3.25_EpCAM_C68	3964959	2916736	0.735628	2478
P3.25_EpCAM_C69	4407786	3042573	0.690272	1809
P3.25_EpCAM_C73	2673279	1508099	0.564138	832
P3.25_EpCAM_C77	5116959	3769260	0.736621	2616
P3.25_EpCAM_C78	5003546	3826876	0.764833	3273
P3.25_EpCAM_C84	2602956	1349393	0.518408	688
P3.25_EpCAM_C85	3606639	2485339	0.689101	1569
P3.25_EpCAM_C86	3397324	2168826	0.638392	1278
P3.25_EpCAM_C93	3818357	2745779	0.7191	1892
