# Supplementary material for: Single-cell RNA-Seq analysis reveals dynamic trajectories during mouse liver development
Source: BMC Genomics. 2017 Dec 4;18:946. doi: 10.1186/s12864-017-4342-x (PMC5715535; doi:10.1186/s12864-017-4342-x)
Supplement: Supplementary file 3 — Top 30 ANOVA ranked genes for E11.5 ~ E16.5 hepatoblast. (XLSX 12 kb) [file 12864_2017_4342_MOESM3_ESM.xlsx]

## Sheet: Table S2
Table S2 Top 30 ANOVA ranked genes for E11.5 ~ E16.5 hepatoblast
GeneID	ANOVA p value	FDR q value
Apoh	4.52905e-14	1.79589e-10
Ahsg	8.91038e-14	1.79589e-10
Car4	1.50118e-12	2.01709e-09
Alb	3.41483e-12	3.44129e-09
Hsd17b13	8.34132e-12	6.71957e-09
Itih4	1.00018e-11	6.71957e-09
Mat1a	1.52214e-11	8.76536e-09
Sult1a1	2.62351e-11	1.32192e-08
Lgals9	4.66729e-11	1.88731e-08
Fbp1	5.16395e-11	1.88731e-08
Apoc4	5.44373e-11	1.88731e-08
Gc	5.61839e-11	1.88731e-08
Hhat	6.44371e-11	1.99804e-08
Kng1	8.4028e-11	2.41941e-08
Kng2	1.10198e-10	2.96138e-08
Mgst1	1.98114e-10	4.99124e-08
Dact3	3.97375e-10	9.42245e-08
Mdk	1.51963e-09	3.40314e-07
Cp	2.3067e-09	4.89385e-07
Agt	4.36472e-09	8.79709e-07
Slc25a47	6.09598e-09	1.17014e-06
Hp	1.75868e-08	3.22238e-06
Cldn1	2.21197e-08	3.87672e-06
Tle4	2.73386e-08	4.59174e-06
Aldob	3.39056e-08	5.46694e-06
Tff3	1.38827e-07	2.15236e-05
Mt2	1.96065e-07	2.92717e-05
Azgp1	2.20921e-07	3.18047e-05
Adh1	3.33653e-07	4.63777e-05
Rdh7	3.6011e-07	4.83868e-05
