# Supplementary material for: Single-cell RNA-Seq analysis reveals dynamic trajectories during mouse liver development
Source: BMC Genomics. 2017 Dec 4;18:946. doi: 10.1186/s12864-017-4342-x (PMC5715535; doi:10.1186/s12864-017-4342-x)
Supplement: Supplementary file 4 — Transcription factors differentially expressed between hepatoblast and cholangiocyte for covariance networks. (XLSX 12 kb) [file 12864_2017_4342_MOESM4_ESM.xlsx]

## Sheet: Sheet1
Table S3 Transcription factors differentially expressed between hepatoblast and cholangiocyte for covariance networks
Hepatoblast			Cholangiocyte
TFs	Number of TFs correlated	p value	TFs	Number of TFs correlated	p value
Atf4	49	3.5322e-24	Sox9	11	1.18857e-37
Tfam	43	3.26307e-14	Nfia	8	3.49977e-24
Hmga1-rs1	42	1.01791e-13	Nfib	7	8.24289e-07
Hmga1	42	3.33274e-13	Id2	6	8.24553e-12
Maz	40	3.34833e-11	Ehf	4	2.07554e-05
Sall4	39	1.27229e-10	Hes1	3	6.33941e-05
Mbd3	37	2.28377e-10	Pbx1	3	0.000125387
Tfdp1	36	3.6198e-10	Gatad1	3	0.000565167
Hnf4a	33	1.75846e-12
Ssrp1	33	5.81101e-11
Hsf1	33	1.8456e-09
E2f4	33	2.29541e-09
Ybx1	29	5.71448e-10
Rcor1	29	2.72709e-08
Hmgb2	29	2.49478e-07
Hlf	28	6.05041e-08
Tbx3	28	5.8007e-07
Nfe2l2	27	4.63714e-11
Mlx	27	5.68279e-10
Mta3	26	1.81301e-08
Hic2	26	6.44961e-07
Dnajc2	26	1.16797e-06
Preb	24	6.55665e-10
Rreb1	24	6.62164e-09
Xbp1	23	8.25013e-11
Arid3a	23	1.34077e-09
Zfp410	23	3.64874e-09
Mier1	23	1.96254e-08
Arid1a	23	2.95407e-08
Nfyc	23	1.33585e-06
Stat3	22	1.36196e-08
Egr1	22	2.707e-08
Zhx1	22	1.28341e-06
Foxa3	21	2.23482e-09
Klf6	21	6.26476e-08
Srebf1	20	1.16152e-07
Nfyb	19	3.55771e-08
Zfp568	19	5.16483e-08
Zfp263	18	2.46242e-07
Zfp445	17	1.2069e-06
Tcf7l1	15	9.94352e-07
Zfp871	15	1.09069e-06
Cebpa	14	7.19186e-08
Nfe2	14	4.393e-07
Meis1	14	1.33131e-06
Atf5	13	1.70963e-07
Zfp524	13	2.51306e-07
Tsc22d1	13	7.32867e-07
Zfx	12	7.70529e-07
Zfp322a	7	1.21137e-06
