# Supplementary material for: Single-cell RNA-Seq analysis reveals dynamic trajectories during mouse liver development
Source: BMC Genomics. 2017 Dec 4;18:946. doi: 10.1186/s12864-017-4342-x (PMC5715535; doi:10.1186/s12864-017-4342-x)
Supplement: Supplementary file 5 — Primers used for single-cell qPCR. (XLSX 11 kb) [file 12864_2017_4342_MOESM5_ESM.xlsx]

## Sheet: Sheet1
Table S4 Primers used for single-cell qPCR
Gene	Forward primer (5' to 3')	Reverse primer(5' to 3')
ERCC-00002	GCATCGTCGCTCTTCGTTGTTC	AGTCGCTATCGTTATGTCTCCTTCC
ERCC-00074	AAGCCTTGGTAGGGATAGATAGCC	GATGCCTTATGTGATAGATGCCTCT
Actb	TGTTACCAACTGGGACGACA	ACCAGAGGCATACAGGGACA
Gapdh	AGGTCGGTGTGAACGGATTTG	TGTAGACCATGTAGTTGAGGTCA
Afp	CTTCCCTCATCCTCCTGCTAC	ACAAACTGGGTAAAGGTGATGG
Alb	GCGCAGATGACAGGGCGGAA	GTGCCGTAGCATGCGGGAGG
Serpina1a	AGCCTCCCATGAGATCGCTA	AGTGTCACCCTTGCTCCCTA
Ttr	TTGCCTCGCTGGACTGGTA	TTACAGCCACGTCTACAGCAG
Hnf4a	GCTAAGGCGTGGGTAGGG	AGGCTGTTGGATGAATTGAGG
Krt18	TCAAGATCATCGAAGACCTGAGG	GCGCATGGCTAGTTCTGTC
Krt8	TCCATCAGGGTGACTCAGAAA	CCAGCTTCAAGGGGCTCAA
Tat	TGCTGGATGTTCGCGTCAATA	CGGCTTCACCTTCATGTTGTC
G6pc	CGACTCGCTATCTCCAAGTGA	GTTGAACCAGTCTCCGACCA
Krt19	GGGGGTTCAGTACGCATTGG	GAGGACGAGGTCACGAAGC
Krt7	AGGAGATCAACCGACGCAC	GTCTCGTGAAGGGTCTTGAGG
Ggt1	TTTGTCATCATCGGCCTCTGT	CCCGTCCAATCTCTGAGCAG
Itgb4	GCAGACGAAGTTCCGACAG	GGCCACCTTCAGTTCATGGA
Abcg2	GAACTCCAGAGCCGTTAGGAC	CAGAATAGCATTAAGGCCAGGTT
Anpep (Cd13)	TCTCAGTCCTCCTCCATTAGCAACA	ATCATTCCACCAAGCCACAGTCAC
Cd24a	GTTGCACCGTTTCCCGGTAA	CCCCTCTGGTGGTAGCGTTA
Cd34	CTGGGTAGCTCTCTGCCTGAT	TGGTAGGAACTGATGGGGATATT
Cd44	CACCATTGCCTCAACTGTGC	TTGTGGGCTCCTGAGTCTGA
Cdh1(E-cadherin)	CAGGTCTCCTCATGGCTTTGC	CTTCCGAAAAGAAGGCTGTCC
Dlk1	AGTGCGAAACCTGGGTGTC	GCCTCCTTGTTGAAAGTGGTCA
Epcam	GCGGCTCAGAGAGACTGTG	CCAAGCATTTAGACGCCAGTTT
Foxl1	GAGCAGAGGGTCACACTGAAC	CTTCCTGCGCCGATAATTGC
Gpc3	CAGCCCGGACTCAAATGGG	CAGCCGTGCTGTTAGTTGGTA
Met	GTGAACATGAAGTATCAGCTCCC	TGTAGTTTGTGGCTCCGAGAT
Igdcc4 (Nope)	GAACACCACGGTAGTGTCTGG	CGCTGGCGATGAGTAGATTGG
Itga6 (Cd49f)	TGCAGAGGGCGAACAGAAC	GCACACGTCACCACTTTGC
Itgb1 (Cd29)	ATGCCAAATCTTGCGGAGAAT	TTTGCTGCGATTGGTGACATT
Lgr5	ACCTGTGGCTAGATGACAATGC	TCCAAAGGCGTAGTCTGCTAT
Myc	ATGCCCCTCAACGTGAACTTC	CGCAACATAGGATGGAGAGCA
Prom1 (Cd133)	CCTTGTGGTTCTTACGTTTGTTG	CGTTGACGACATTCTCAAGCTG
Sox9	CACCCCGATTACAAGTACCAG	TGCTCAGTTCACCGATGTCCA
Thy1 (Cd90)	TGCTCTCAGTCTTGCAGGTG	TGGATGGAGTTATCCTTGGTGTT
Tpm2	GTGGCTGAGAGTAAATGTGGG	TTGGTGGAATACTTGTCCGCT
Pecam1 (Cd31)	AACTCCTTCACCATCAACAGCATCC	CGTTATACACCATCGCATCGTCCTT
Lyve1	CAGCACACTAGCCTGGTGTTA	CGCCCATGATTCTGCATGTAGA
Kdr	TTTGGCAAATACAACCCTTCAGA	GCAGAAGATACTGTCACCACC
Kit	GGCCTCACGAGTTCTATTTACG	GGGGAGAGATTTCCCATCACAC
Ptprc (Cd45)	TCACAAGCATGCATCCATCC	TTCCAAGAGATTGAACAAGGCA
Cd68	TGTCTGATCTTGCTAGGACCG	GAGAGTAACGGCCTTTTTGTGA
Cd52	ATCCTTGGGACAAGCCACTAC	GGCACATTAAGGTATTGGCAAAG
Itga2b	TTCTTGGGTCCTAGTGCTGTT	ACCTGCATAGACGGAGAACTT
Hbb-bt	GCACCTGACTGATGCTGAGAA	TTCATCGGCGTTCACCTTTCC
Hbb-bh1	GAAACCCCCGGATTAGAGCC	GAGCAAAGGTCTCCTTGAGGT
Gfap	CGGAGACGCATCACCTCTG	AGGGAGTGGAGGAGTCATTCG
